# Supplementary material for: Evaluation of Artificial Intelligence as a Decision-Support Tool in Urological Tumor Boards: A Study in Real Clinical Practice
Source: J Clin Med. 2026 Mar 11;15(6):2130. doi: 10.3390/jcm15062130 (PMC13027246; doi:10.3390/jcm15062130)
Supplement: Supplementary file 1 [file jcm-15-02130-s001.zip]

Archive with 1 entries (1 files):
- jcm-4167350-supplementary.pdf
